# Supplementary material for: Dose-Dependent Activation of Putative Oncogene SBSN by BORIS
Source: PLoS One. 2012 Jul 5;7(7):e40389. doi: 10.1371/journal.pone.0040389 (PMC3390376; doi:10.1371/journal.pone.0040389)
Supplement: Table S1 — Sequences of the primers and probes. (XLS) [file pone.0040389.s013.xls]

## Sheet: Sheet1
	Table S1. Primers, probes and expression assays used for quantitations
	Applied Biosystems-recommended expression assays
	Gene name	Assay ID
	GAPDH	Hs02758991_g1
	BORIS	Hs00540744_m1
	SBSN	Hs00415561_m1
	CTCF	Hs00902008_m1
	ChIP primers:
	BORIS/CTCF ChIP experiments
	hMYC-G Forward (+3429 bp)	GTGCGGGAGCCAGTGAACT
	hMYC-G Reverse (+3484 bp)	AAGATCCCAGCTCCTCAGCC
	NY-ESO-1 Forward (-628 bp)	AGGACAGGGACAGAACCCGTTGAA
	NY-ESO-1 Reverse (-430 bp)	TCTAACTGGGCTCAGCAGCCTC
	SBSN Forward (+202 bp)	AGAGGTGGGCAAGGCCCTG
	SBSN Reverse (+374 bp)	GGTTGATCTCATGGGCAACCTTGTC
	SBSN Forward (+2678 bp)	GAGGGAACAGAGACTGGAGGCAG
	SBSN Reverse (+2840 bp)	CGACGTCTGAGCCAGTCACATCTT
	Histone ChIP experiments
	SBSN Forward (+202 bp)	AGAGGTGGGCAAGGCCCTG
	SBSN Reverse (+374 bp)	GGTTGATCTCATGGGCAACCTTGTC
	NY-ESO-1 Forward (-146 bp)	TTGGTGAGAACCGGTCACGTGCT
	NY-ESO-1 Reverse (+134 bp)	TGGGCCATCAGGAATGCCA
	QMSP primers and probe:
	Forward primer	TGGTTTAGACGTCGAAGTTT
	Reverse primer	CTACAACCTACCGTACCCG
	probe	6FAM/ACGCCGTTCCTCCCCACCCA/TAMRA
	Primer extension experiments:
	SBSN reverse (+261 bp)	Biot/ACTTCCCTTCCGGCATGCGTG
